# Supplementary material for: Understanding biopharmaceutical investment decision-making: how does Congressional Budget Office's model compare to investor insights?
Source: Health Aff Sch. 2025 Oct 23;3(11):qxaf200. doi: 10.1093/haschl/qxaf200 (PMC12602863; doi:10.1093/haschl/qxaf200)
Supplement: qxaf200_Supplementary_Data [file qxaf200_supplementary_data.zip]

Archive with 6 entries (6 files):
- coi_disclosure Matthias Hofer.pdf
- coi_disclosure Mikel Berdud.pdf
- coi_disclosure Priscila Radu.pdf
- coi_disclosure Amanda Cole.pdf
- coi_disclosure Graham Cookson.pdf
- Supplement 1_ OHE Interview Guide.pdf
